# Supplementary material for: The Mechanism Underlying the Hypoglycemic Effect of Epimedin C on Mice with Type 2 Diabetes Mellitus Based on Proteomic Analysis
Source: Nutrients. 2023 Dec 21;16(1):25. doi: 10.3390/nu16010025 (PMC10780735; doi:10.3390/nu16010025)
Supplement: Supplementary file 1 [file nutrients-16-00025-s001.zip]

Archive with 1 entries (1 files):
- nutrients-2754407-supplementary.pdf
